# Supplementary material for: Shear-Mediated Platelet Microparticles Demonstrate Phenotypic Heterogeneity as to Morphology, Receptor Distribution, and Hemostatic Function
Source: Int J Mol Sci. 2023 Apr 17;24(8):7386. doi: 10.3390/ijms24087386 (PMC10138836; doi:10.3390/ijms24087386)
Supplement: Supplementary file 1 [file ijms-24-07386-s001.zip]

Archive with 1 entries (1 files):
- ijms-2297702-supplementary.pdf
